# Supplementary material for: Impact of Fat Distribution and Metabolic Diseases on Cerebral Microcirculation: A Multimodal Study on Type 2 Diabetic and Obese Patients
Source: J Clin Med. 2024 May 14;13(10):2900. doi: 10.3390/jcm13102900 (PMC11122647; doi:10.3390/jcm13102900)
Supplement: Supplementary file 1 [file jcm-13-02900-s001.zip]

Archive with 1 entries (1 files):
- jcm-2977947-supplementary.pdf
